# Supplementary material for: ﻿Pileadanxiaensis (Urticaceae), a new species in the Danxia landform from Guangdong, China including a description of the entire chloroplast genome
Source: PhytoKeys. 2022 Aug 19;204:109–19. doi: 10.3897/phytokeys.204.86857 (PMC9848946; doi:10.3897/phytokeys.204.86857)
Supplement: XML Treatment for Pilea danxiaensis [file phytokeys.204.86857-treatment1.xml]

<!DOCTYPE tp:taxon-treatment
  PUBLIC "-//TaxonX//DTD Taxonomic Treatment Publishing DTD v0 20100105//EN" "tax-treatment-NSO.dtd">
<tp:taxon-treatment xmlns:tp="http://www.plazi.org/taxpub"><tp:treatment-meta><kwd-group><label>Taxon classification</label><kwd>
                <named-content content-type="kingdom">Plantae</named-content>
              </kwd><kwd>
                <named-content content-type="order">Rosales</named-content>
              </kwd><kwd>
                <named-content content-type="family">Urticaceae</named-content>
              </kwd></kwd-group><mixed-citation publication-type="journal"><person-group><name><surname>Fu</surname><given-names>Long-Fei</given-names></name><name><surname>Xiong</surname><given-names>Chi</given-names></name><name><surname>Monro</surname><given-names>Alexandre K.</given-names></name><name><surname>Fan</surname><given-names>Qiang</given-names></name><name><surname>Chen</surname><given-names>Zai-Xiong</given-names></name><name><surname>Wen</surname><given-names>Fang</given-names></name><name><surname>Xin</surname><given-names>Zi-Bing</given-names></name><name><surname>Wei</surname><given-names>Yi-Gang</given-names></name><name><surname>Liao</surname><given-names>Wen-Bo</given-names></name></person-group><article-title>﻿<italic><tp:taxon-name><tp:taxon-name-part taxon-name-part-type="genus" reg="Pilea">Pilea</tp:taxon-name-part><tp:taxon-name-part taxon-name-part-type="species" reg="danxiaensis">danxiaensis</tp:taxon-name-part></tp:taxon-name></italic> (<tp:taxon-name><tp:taxon-name-part taxon-name-part-type="family">Urticaceae</tp:taxon-name-part></tp:taxon-name>), a new species in the Danxia landform from Guangdong, China including a description of the entire chloroplast genome</article-title><source>PhytoKeys</source><day>19</day><month>08</month><year>2022</year><volume>204</volume><fpage>109</fpage><lpage>119</lpage><pub-id pub-id-type="doi">10.3897/phytokeys.204.86857</pub-id></mixed-citation></tp:treatment-meta><tp:nomenclature><label>﻿</label><tp:taxon-name>
              <object-id xmlns:xlink="http://www.w3.org/1999/xlink" content-type="arpha" xlink:type="simple">D182AA2C-FBB8-5CDC-8DE8-84398D74B6EA</object-id>
              <tp:taxon-name-part taxon-name-part-type="genus" reg="Pilea">Pilea</tp:taxon-name-part>
              <tp:taxon-name-part taxon-name-part-type="species" reg="danxiaensis">danxiaensis</tp:taxon-name-part>
              <object-id xmlns:xlink="http://www.w3.org/1999/xlink" content-type="ipni" xlink:type="simple">urn:lsid:ipni.org:names:77303547-1</object-id>
            </tp:taxon-name><tp:taxon-authority>L.F.Fu, A.K.Monro &amp; Y.G.Wei</tp:taxon-authority><tp:taxon-status xmlns:xlink="http://www.w3.org/1999/xlink" xlink:type="simple">sp. nov.</tp:taxon-status><xref ref-type="fig" rid="F3">Fig. 3</xref></tp:nomenclature><tp:treatment-sec sec-type="material" id="SECID0E1TAE"><title>Type.</title><p>China. Guangdong: Danxiashan National Park, Renhua County, Shaoguan City, <named-content xmlns:xlink="http://www.w3.org/1999/xlink" content-type="dwc:verbatimCoordinates" xlink:type="simple"><named-content content-type="geo-json" specific-use="{&#34;type&#34;:&#34;Point&#34;,&#34;coordinates&#34;:[113.752000,25.020000]}" id="NCID0EDUAE" xlink:type="simple">25.020°N, 113.752°E</named-content></named-content> (WGS84), elev. 134 m, 2 April 2022, Liao Wen-Bo, Fan Qiang and Liao Li-Juan DNPC1728 (holotype IBK; isotypes IBK, SYS).</p></tp:treatment-sec><tp:treatment-sec sec-type="diagnosis" id="SECID0EIUAE"><title>Diagnosis.</title><p>Most similar to <italic><tp:taxon-name><tp:taxon-name-part taxon-name-part-type="genus" reg="Pilea">Pilea</tp:taxon-name-part><tp:taxon-name-part taxon-name-part-type="species" reg="sinocrassifolia">sinocrassifolia</tp:taxon-name-part></tp:taxon-name></italic> C.J.Chen from which it can be distinguished by the longer stipule (1.3–1.5 mm versus 1 mm), petiole (2–8 mm versus 0.2–0.6 mm) and staminate peduncle (8–25 mm versus 1.5–7 mm).</p></tp:treatment-sec><tp:treatment-sec sec-type="description" id="SECID0EZUAE"><title>Description.</title><p>Herbs prostrate, stem 30–200 × 1 mm, light green when fresh, drying yellowish-brown, glabrous, succulent, cystoliths fusiform, 0.2–0.4 mm long. Stipules, 1.3–1.5 × 1.7–2.1 mm, reniform, drying brown, papery, with dense cystoliths. Leaves petiolate, distichous, clustered towards the stem apex; petioles 2–8 mm long, glabrous, cystoliths densely scattered; laminae at each node equal or subequal, 3–15 × 5–20 mm, length: width ratio 0.7–0.9:1, suborbicular to broadly ovate, succulent, papery when dry; adaxial surface drying grey-green, dark green when fresh, glabrous, with cystoliths densely scattered, <italic>ca</italic> 0.3 mm, linear or fusiform; abaxial surface drying light green, green when fresh, glabrous, rugose when dry, 3-veined, secondary veins 3–6 pairs, borne at 45–60° to the midrib, with cystoliths sparsely scattered, <italic>ca</italic> 0.3 mm, linear or fusiform; apex obtuse or subretuse, base cuneate, rounded or subtruncate, margin entire and revolute. Inflorescences in upper nodes, appearing terminal, monoecious. Staminate inflorescences 10–30 mm, bearing 10–25 flowers in a capitulum or occasionally a glomerule; peduncle 8–25 × 0.5 mm, glabrous; pedicels <italic>ca</italic> 0.8 mm, glabrous. Staminate flowers 1 × 1 mm, green, drying light green, sepals 4, <italic>ca</italic> 1.8 mm; valvate, elliptic, glabrous, the subapical appendage <italic>ca</italic> 0.1 mm, corniculate, glabrous; stamens 4. Pistillate inflorescences 10–20 mm, bearing 20–50 flowers in a cyme or glomerule; peduncle 8–18 × ca 0.5 mm, glabrous; pedicels <italic>ca</italic> 0.5 mm. Pistillate flowers <italic>ca</italic> 0.5 mm, sepals 3, subequal, <italic>ca</italic> 0.3 mm, valvate, triangular-ovate, glabrous, the subapical appendage <italic>ca</italic> 0.1 mm. Infructescences 15–20 mm; peduncle 15–18 mm; achenes 0.68–0.72 × 0.40–0.46 mm, ovoid, spinulose-verrucose, rarely smooth.</p></tp:treatment-sec><tp:treatment-sec sec-type="distribution" id="SECID0EFYAE"><title>Distribution and habitat.</title><p><italic><tp:taxon-name><tp:taxon-name-part taxon-name-part-type="genus" reg="Pilea">Pilea</tp:taxon-name-part><tp:taxon-name-part taxon-name-part-type="species" reg="danxiaensis">danxiaensis</tp:taxon-name-part></tp:taxon-name></italic> L.F.Fu, A.K.Monro &amp; Y.G.Wei is known from a single locality in Renhua County, Shaoguan City, Guangdong, China, where it grows in a ravine on the Danxia landform, a petrographic geomorphology formed from Cretaceous sandstones and conglomerates.</p></tp:treatment-sec><tp:treatment-sec sec-type="phenology" id="SECID0EWYAE"><title>Phenology.</title><p>Flowering from March to May, fruiting from April to June.</p></tp:treatment-sec><tp:treatment-sec sec-type="etymology" id="SECID0E2YAE"><title>Etymology.</title><p>The species epithet is named after the Danxia landform with which the species is associated.</p></tp:treatment-sec><tp:treatment-sec sec-type="Vernacular name" id="SECID0EAZAE"><title>Vernacular name.</title><p>dān xiá lěng shuǐ huā (Chinese pronunciation); 丹霞冷水花 (Chinese name).</p></tp:treatment-sec><tp:treatment-sec sec-type="conservation status" id="SECID0EFZAE"><title>Conservation status.</title><p>At present, <italic><tp:taxon-name><tp:taxon-name-part taxon-name-part-type="genus" reg="Pilea">Pilea</tp:taxon-name-part><tp:taxon-name-part taxon-name-part-type="species" reg="danxiaensis">danxiaensis</tp:taxon-name-part></tp:taxon-name></italic> is known from a single locality, the Danxiashan National Park. The park covers 140 km<sup>2</sup> and the massif from which the type collection was made encompasses <italic>ca</italic> 114 km<sup>2</sup> (Google Earth Pro). Within that locality, the population of <italic><tp:taxon-name><tp:taxon-name-part taxon-name-part-type="genus" reg="Pilea">P.</tp:taxon-name-part><tp:taxon-name-part taxon-name-part-type="species" reg="danxiaensis">danxiaensis</tp:taxon-name-part></tp:taxon-name></italic> is estimated to number between 1,000 and 5,000 individuals distributed between 10 sub-populations, of which only one has been directly observed. A remote survey of the Danxiashan National Park using Google Earth Pro, suggests that the protected area itself is well protected and we observed no active threat or continuing decline in population size. <italic><tp:taxon-name><tp:taxon-name-part taxon-name-part-type="genus" reg="Pilea">Pilea</tp:taxon-name-part><tp:taxon-name-part taxon-name-part-type="species" reg="danxiaensis">danxiaensis</tp:taxon-name-part></tp:taxon-name></italic> is therefore classified as Least Concern (<bold><abbrev xmlns:xlink="http://www.w3.org/1999/xlink" xlink:title="Least Concern" id="ABBRID0E21AE" xlink:type="simple">LC</abbrev></bold>).</p></tp:treatment-sec><tp:treatment-sec sec-type="Additional specimen examined" id="SECID0E61AE"><title>Additional specimen examined.</title><p>China. Guangdong: Danxiashan National Geopark, Renhua County, Shaoguan City, <named-content xmlns:xlink="http://www.w3.org/1999/xlink" content-type="dwc:verbatimCoordinates" xlink:type="simple"><named-content content-type="geo-json" specific-use="{&#34;type&#34;:&#34;Point&#34;,&#34;coordinates&#34;:[113.655000,25.004000]}" id="NCID0EI2AE" xlink:type="simple">25.004°N, 113.655°E</named-content></named-content> (WGS84), elev. 466 m, 20 April 2018, <italic>Fan Qiang and Huang Yan-Shuang 16993</italic> (IBK, SYS).</p><fig id="F3" position="float" orientation="portrait"><object-id xmlns:xlink="http://www.w3.org/1999/xlink" content-type="doi" xlink:type="simple">10.3897/phytokeys.204.86857.figure3</object-id><object-id xmlns:xlink="http://www.w3.org/1999/xlink" content-type="arpha" xlink:type="simple">CEBE8CD0-11E1-5D89-A9E9-CE0DA074735B</object-id><label>Figure 3.</label><caption><p>Plate of <italic><tp:taxon-name><tp:taxon-name-part taxon-name-part-type="genus" reg="Pilea">Pilea</tp:taxon-name-part><tp:taxon-name-part taxon-name-part-type="species" reg="danxiaensis">danxiaensis</tp:taxon-name-part></tp:taxon-name></italic><bold>A</bold> habitat <bold>B</bold> habit <bold>C</bold> leaves and inflorescence <bold>D</bold> stipules <bold>E</bold> staminate inflorescence <bold>F</bold> pistillate inflorescence <bold>G</bold> staminate flower <bold>H</bold> pistillate flower <bold>I</bold> achene with pistillate sepals <bold>J</bold> LM of achene <bold>K</bold><abbrev xmlns:xlink="http://www.w3.org/1999/xlink" xlink:title="scanning electron micrograph" id="ABBRID0EY3AE" xlink:type="simple">SEM</abbrev> of achene.</p></caption><graphic xmlns:xlink="http://www.w3.org/1999/xlink" xlink:href="phytokeys-204-109_article-86857__-g003.jpg" position="float" orientation="portrait" xlink:type="simple" id="oo_730345.jpg"><uri content-type="original_file" xlink:type="simple">https://binary.pensoft.net/fig/730345</uri></graphic></fig></tp:treatment-sec></tp:taxon-treatment>
